# Supplementary material for: Large dependency of intracellular NAD and CoA pools on cultivation conditions in Saccharomyces cerevisiae
Source: BMC Res Notes. 2021 Sep 23;14:372. doi: 10.1186/s13104-021-05783-6 (PMC8461857; doi:10.1186/s13104-021-05783-6)
Supplement: Supplementary file 1 — Additional file 1: Intracellular concentration of the NAD and CoA metabolites determined with two LC-MS/MS methods. [file 13104_2021_5783_MOESM1_ESM.xlsx]

## Sheet: NADs+CoAs_n=2
			nmoles per gram biomass
	Yeast Cultivation conditions	Growth rates (per h)	NAD						NADH						NADP					NADPH						FAD						CoA						Acetyl CoA						Succinyl CoA
						Average	Relt Stdv					Average	Relt Stdv				Average	Relt Stdv					Average	Relt Stdv					Average	Relt Stdv					Average	Relt Stdv					Average	Relt Stdv					Average	Relt Stdv
	G lim	0.05	516.545	602.794		559.669	10.8969		220.536	219.27		219.903	0.407253		34.8081	41.7554	38.2818	12.8324		3.98999	2.34718		3.16859	36.6613		21.6619	25.2723		23.4671	10.8786		17.8234	21.0374		19.4304	11.6965		18.6833	21.1255		19.9044	8.67616		14.6822	16.0849		15.3835	6.44778
		0.12	588.446	873.898		731.172	27.6057		285.743	358.923		322.333	16.0535		39.9133	57.6202	48.7667	25.6747		8.39394	9.64451		9.01922	9.80449		26.1634	40.4141		33.2888	30.2708		8.14147	11.25		9.69575	22.6706		15.5899	17.1983		16.3941	6.93765		1.42132	0.568528		0.994924	60.6092
		0.18	837.46	907.851		872.656	5.70372		145.831	169.305		157.568	10.5344		50.6459	56.1001	53.373	7.22591		6.01266	6.40879		6.21073	4.51002		31.573	38.4606		35.0168	13.9084		35.4952	29.8443		32.6697	12.231		36.3112	37.9349		37.1231	3.09271		20.2343	10.3997		15.317	45.401
		0.24	909.537	1189.23		1049.38	18.8466		127.726	171.995		149.861	20.8878		56.5901	68.6613	62.6257	13.6297		2.40013	5.29234		3.84624	53.1715		27.3874	41.2293		34.3083	28.5286		13.7888	15.7586		14.7737	9.42809		32.7652	40.833		36.7991	15.5026		4.79151	3.15231		3.97191	29.1822
		0.31	428.526	734.709		581.617	37.2245		55.0435	94.0902		74.5669	37.0275		22.1058	44.286	33.1959	47.2461		2.25678	4.84528		3.55103	51.544		15.4154	27.3073		21.3614	39.3647		33.7045	30.0608		31.8827	8.08122		30.964	32.3599		31.662	3.1175		11.2734	10.3015		10.7875	6.37033
	N lim	0.05	1.03276	2.06552		1.54914	47.1405		2.23751	5.79622		4.01687	62.6455		0.18799	0.798956	0.493473	87.5466		0	0		0	#DIV/0!		4.66602	8.0754		6.37071	37.8419		42.7557	42.9475		42.8516	0.316379		3.68595	3.52569		3.60582	3.1427		2.94552	1.77958		2.36255	34.8962
		0.12	0.665275	1.55231		1.10879	56.5685		1.92179	2.67678		2.29928	23.2184		0.0504574	0.0504574	0.0504574	0		0	0		0	#DIV/0!		4.25755	8.49297		6.37526	46.9769		42.404	47.756		45.08	8.39488		1.2044	1.37645		1.29043	9.42809		4.74355	3.09648		3.92002	29.7104
		0.19	0.663241	1.32648		0.994861	47.1405		0.359234	2.03566		1.19745	98.9949		0.0377273	0.0377273	0.0377273	0		0.175988	0.0571679		0.116578	72.0705		4.45675	7.4417		5.94923	35.4782		59.179	52.6377		55.9084	8.2731		0.707564	0.836212		0.771888	11.7851		3.69456	3.05417		3.37437	13.4195
		0.24	0.637882	1.48839		1.06314	56.5685		0.965201	1.60136		1.28328	35.0532		0.0483797	0.145139	0.0967594	70.7107		0.339236	0.216335		0.277785	31.2847		3.81715	8.85368		6.33542	56.2135		58.2238	53.3883		55.8061	6.12701		0.494916	0.659888		0.577402	20.2031		6.0643	5.93796		6.00113	1.48865
		0.32	1.51664	1.51664		1.51664	0		2.34704	2.81645		2.58174	12.8565		0.129407	0.129407	0.129407	0		0.228772	0.504964		0.366868	53.2337		9.13248	9.84152		9.487	5.2848		47.8654	39.5945		43.73	13.3739		1.17672	1.39736		1.28704	12.1218		4.28053	3.54833		3.91443	13.2265
	P lim	0.06	632.187	637.495		634.841	0.59125		11.5787	14.4995		13.0391	15.8392		0.977744	1.38034	1.17904	24.1451		0.344332	1.10391		0.724123	74.1732		22.5381	22.4499		22.494	0.277374		0.351952	0.586586		0.469269	35.3553		0	0.0980603		0.0490302	141.421		0.150194	0.075097		0.112645	47.1405
		0.12	295.503	396.311		345.907	20.6073		7.81847	9.3016		8.56004	12.2515		0.444206	0.686501	0.565354	30.3046		0.565119	1.02525		0.795186	40.9167		15.3379	20.4888		17.9133	20.3328		0.658973	0.741345		0.700159	8.3189		0.344254	0.481956		0.413105	23.5702		0.949098	0.369094		0.659096	62.2254
		0.18	422.749	669.658		546.203	31.9645		21.1703	35.2838		28.2271	35.3553		1.44246	2.04981	1.74614	24.595		0.347374	1.59364		0.970505	90.8022		16.0565	26.4392		21.2478	34.5524		1.23887	1.8583		1.54859	28.2843		1.03552	1.42384		1.22968	22.3297		1.18954	1.28866		1.2391	5.65685
	Excess glucose	0.12	324.841	489.656		407.248	28.617		538.42	685.275		611.847	16.9719		27.181	34.0852	30.6331	15.9372		13.4273	12.7844		13.1058	3.46891		27.747	34.3253		31.0362	14.9877		38.766	49.8102		44.2881	17.6333		9.72704	13.1966		11.4618	21.4043		2.56214	4.36514		3.46364	36.8083
		0.26	555.249	901.387		728.318	33.6057		176.853	239.379		208.116	21.244		26.8653	40.8282	33.8467	29.1705		1.29552	4.05828		2.6769	72.9787		23.5906	37.0865		30.3385	31.4551		8.86888	9.51782		9.19335	4.99134		6.99123	7.95553		7.47338	9.12396		0.138467	0.461556		0.300011	76.15
		0.35	479.696	883.71		681.703	41.907		163.268	278.465		220.867	36.8804		27.201	48.6619	37.9315	40.0068		3.37847	3.08829		3.23338	6.34601		13.2374	25.6018		19.4196	45.021		4.63097	6.64064		5.63581	25.2147		38.8544	46.8882		42.8713	13.2507		0.33559	0.671179		0.503384	47.1405
		0.41	355.019	548.971		451.995	30.3421		322.809	449.883		386.346	23.2576		34.4085	55.2267	44.8176	32.8457		7.79378	6.01604		6.90491	18.2052		12.5166	18.3956		15.4561	26.8961		3.73773	6.02189		4.87981	33.0986		28.465	40.9618		34.7134	25.4558		0.731069	1.66152		1.19629	54.9972
	Glu_exp 2	Glu_exp	262.718	422.016		342.367	32.9005		359.155	516.445		437.8	25.4045		28.574	43.486	36.03	29.2654		9.21523	4.26091		6.73807	51.9916		13.0161	17.4083		15.2122	20.4163		9.49439	10.3735		9.93395	6.25758		37.1814	37.2549		37.2181	0.139606		3.77033	3.48896		3.62964	5.48145
		Fru_exp	177.841	347.875		262.858	45.7402		250.601	547.34		398.971	52.5918		21.6141	46.6825	34.1483	51.909		1.47205	1.96689		1.71947	20.3495		9.18217	16.1256		12.6539	38.8002		16.4073	16.4073		16.4073	0		63.9432	65.71		64.8266	1.92722		5.54125	5.34796		5.44461	2.51044
		Suc_exp	265.344	365.505		315.425	22.4536		652.545	932.213		792.379	24.9571		22.6979	33.082	27.89	26.3272		3.47913	2.2184		2.84876	31.2933		14.1585	18.6196		16.3891	19.2472		13.7772	15.8391		14.8082	9.84579		44.5747	48.4917		46.5332	5.95208		2.51973	4.55952		3.53963	40.7485
		Gal_exp	749.591	810.394		779.993	5.5122		432.159	459.629		445.894	4.35615		31.8995	35.5124	33.706	7.57945		1.77775	4.38613		3.08194	59.8454		26.6326	27.83		27.2313	3.10926		6.83037	7.09999		6.96518	2.73719		19.5315	20.2827		19.9071	2.66833		2.58883	1.20812		1.89848	51.4259
	Glu_stat 2	Glu_stat	799.172	803.947		801.56	0.421263		844.024	809.928		826.976	2.91542		21.9799	21.7083	21.8441	0.879304		0.919731	1.09056		1.00515	12.0177		44.2632	46.7736		45.5184	3.89968		9.23469	9.23469		9.23469	0		4.20679	4.74711		4.47695	8.53405		0.561574	0.650243		0.605909	10.3479
		Fru_stat	429.141	749.344		589.243	38.4252		481.761	694.759		588.26	25.603		15.6181	27.857	21.7375	39.8125		0.525257	0.42945		0.477353	14.192		29.8854	49.7999		39.8426	35.3433		10.7173	10.6752		10.6962	0.277842		9.30939	9.66068		9.48504	2.61891		1.34516	0.968516		1.15684	23.0221
		Suc_stat	602.129	846.879		724.504	23.8872		426.911	588.455		507.683	22.5		17.0451	23.8154	20.4303	23.4327		1.38828	1.2321		1.31019	8.42909		38.9768	53.7994		46.3881	22.5946		20.2289	18.6242		19.4265	5.84093		10.6897	11.1368		10.9133	2.8969		0.529162	0.747052		0.638107	24.1451
