# Supplementary material for: Large dependency of intracellular NAD and CoA pools on cultivation conditions in Saccharomyces cerevisiae
Source: BMC Res Notes. 2021 Sep 23;14:372. doi: 10.1186/s13104-021-05783-6 (PMC8461857; doi:10.1186/s13104-021-05783-6)
Supplement: Supplementary file 2 — Additional file 2: Correlation analysis of intracellular metabolite concentrations and cultivation data. [file 13104_2021_5783_MOESM2_ESM.xlsx]

## Sheet: All
Name	Glucose	Growth rate	Ethanol	O2	CO2	NAD	NADH	NADP	NADPH	FAD	COA	Acetyl COA	Succinyl CoA	F1,6BP
G lim 0.05	0.16	0.05	0	2.42	2.28	559.669	219.903	38.2818	3.16859	23.4671	19.4304	19.9044	15.3835	2.33329
Glim 0.12	0.27	0.12	0	3.47	3.95	731.172	322.333	48.7667	9.01922	33.2888	9.69575	16.3941	0.994924	7.29454
GlimHi 0.12	0.28	0.12	0	3.35	3.5	407.248	611.847	30.6331	13.1058	31.0362	44.2881	11.4618	3.46364	4.85609
Nlim 0.06	0.37	0.06	0.12	3.23	4.77	1.54914	4.01687	0.493473	0	6.37071	42.8516	3.60582	2.36255	7.96047
Glim 0.18	0.53	0.18	0	7.51	7.52	872.656	157.568	53.373	6.21073	35.0168	32.6697	37.1231	15.317	7.83901
GlimHi 0.26	0.59	0.26	0	5.6	5.84	728.318	208.116	33.8467	2.6769	30.3385	9.19335	7.47338	0.300011	2.73358
Nlim 0.12	0.69	0.12	0.23	4.14	8.42	1.10879	2.29928	0.0504574	0	6.37526	45.08	1.29043	3.92002	21.879
Glim 0.24	0.73	0.24	0	8.11	8.3	1049.38	149.861	62.6257	3.84624	34.3083	14.7737	36.7991	3.97191	3.46978
Gal_7h	0.96	0.26	0.28	8.94	11.89	342.367	437.8	36.03	6.73807	15.2122	9.93395	37.2181	3.62964	4.42892
Glim 0.31	1.03	0.31	0	10.45	10.1	581.617	74.5669	33.1959	3.55103	21.3614	31.8827	31.662	10.7875	4.77522
Plim 0.06	1.13	0.06	0.28	10.97	15.37	634.841	13.0391	1.17904	0.724123	22.494	0.469269	0.0490302	0.112645	0.855715
N lim 0.19	1.26	0.19	0.39	5.84	15.32	0.994861	1.19745	0.0377273	0.116578	5.94923	55.9084	0.771888	3.37437	46.2531
N lim 0.24	1.47	0.24	0.56	6.76	18.06	1.06314	1.28328	0.0967594	0.277785	6.33542	55.8061	0.577402	6.00113	54.1192
Plim 0.12	1.52	0.12	0.65	10.61	20.76	345.907	8.56004	0.565354	0.795186	17.9133	0.700159	0.413105	0.659096	0.865277
GlimHi 0.35	2.05	0.35	0.57	10.14	19.26	681.703	220.867	37.9315	3.23338	19.4196	5.63581	42.8713	0.503384	9.7204
N lim 0.32	2.21	0.32	1.03	8.04	21.97	1.51664	2.58174	0.129407	0.366868	9.487	43.73	1.28704	3.91443	35.2807
Plim 0.18	3.01	0.18	1.41	7.55	20.34	546.203	28.2271	1.74614	0.970505	21.2478	1.54859	1.22968	1.2391	6.80157
Sucr_5h	3.2	0.41	1.72	14.97	34.73	262.858	398.971	34.1483	1.71947	12.6539	16.4073	64.8266	5.44461	51.2395
Glu_5h	3.35	0.43	1.65	13.76	29.5	315.425	792.379	27.89	2.84876	16.3891	14.8082	46.5332	3.53963	47.3324
GlimHi 0.41	3.76	0.41	1.31	9.37	26.68	451.995	386.346	44.8176	6.90491	15.4561	4.87981	34.7134	1.19629	100
Fru_5h	4.23	0.42	1.2	17.05	30.53	779.993	445.894	33.706	3.08194	27.2313	6.96518	19.9071	1.89848	40.6206
	Slope	0.0715242	0.4512	1.96129	6.9779	-6.0689	6.06483	-3.88532	-2.18193	-7.97235	-7.69855	4.43494	-7.14205	14.6587
	r square	0.542146	0.902413	0.489044	0.873976	0.0565772	0.0604686	0.0185617	0.0104154	0.125576	0.0865787	0.0331752	0.0970822	0.480387

## Sheet: Modes
Name	Glucose	Growth rate	Ethanol	O2	CO2	NAD	NADH	NADP	NADPH	FAD	COA	Acetyl COA	Succinyl COA	F1,6BP
Glim 0.05	0.16	0.05	0	2.42	2.28	559.669	219.903	38.2818	3.16859	23.4671	19.4304	19.9044	15.3835	2.33329
Glim 0.12	0.27	0.12	0	3.47	3.95	731.172	322.333	48.7667	9.01922	33.2888	9.69575	16.3941	0.994924	7.29454
Glim 0.18	0.53	0.18	0	7.51	7.52	872.656	157.568	53.373	6.21073	35.0168	32.6697	37.1231	15.317	7.83901
Glim 0.24	0.73	0.24	0	8.11	8.3	1049.38	149.861	62.6257	3.84624	34.3083	14.7737	36.7991	3.97191	3.46978
Glim 0.31	1.03	0.31	0	10.45	10.1	581.617	74.5669	33.1959	3.55103	21.3614	31.8827	31.662	10.7875	4.77522
	Slope	0.252587		8.28493	8.52426	50.5697	-23.0451	33.3959	-1.02673	35.2935	35.4526	81.0734	-46.1157	1.27105
	r square	0.992557		0.869834	0.909954	0.778898	0.308259	0.41573	0.000306366	0.533597	0.523696	0.860488	0.109911	0.0221438
GlimHi 0.12	0.28	0.12	0	3.35	3.5	407.248	611.847	30.6331	13.1058	31.0362	44.2881	11.4618	3.46364	4.85609
GlimHi 0.26	0.59	0.26	0	5.6	5.84	728.318	208.116	33.8467	2.6769	30.3385	9.19335	7.47338	0.300011	2.73358
GlimHi 0.35	2.05	0.35	0.57	10.14	19.26	681.703	220.867	37.9315	3.23338	19.4196	5.63581	42.8713	0.503384	9.7204
GlimHi 0.41	3.76	0.41	1.31	9.37	26.68	451.995	386.346	44.8176	6.90491	15.4561	4.87981	34.7134	1.19629	100
	Slope	0.0719913		2.15648	5.05302	7.44318	-16.9959	1.79383	-24.4526	-12.9246	-17.9912	12.1661	-10.4879	1.60669
	r square	0.971258		0.978601	0.888733	0.463876	0.707064	0.854838	0.993281	0.873482	0.780244	0.562002	0.688138	0.506506
Nlim 0.06	0.37	0.06	0.12	3.23	4.77	1.54914	4.01687	0.493473	0	6.37071	42.8516	3.60582	2.36255	7.96047
Nlim 0.12	0.69	0.12	0.23	4.14	8.42	1.10879	2.29928	0.0504574	0	6.37526	45.08	1.29043	3.92002	21.879
Nlim 0.19	1.26	0.19	0.39	5.84	15.32	0.994861	1.19745	0.0377273	0.116578	5.94923	55.9084	0.771888	3.37437	46.2531
Nlim 0.24	1.47	0.24	0.56	6.76	18.06	1.06314	1.28328	0.0967594	0.277785	6.33542	55.8061	0.577402	6.00113	54.1192
Nlim 0.32	2.21	0.32	1.03	8.04	21.97	1.51664	2.58174	0.129407	0.366868	9.487	43.73	1.28704	3.91443	35.2807
	Slope	0.121341	0.298656	2.41603	9.10633	-0.0256654	-0.209923	-0.263096	0.986994	0.142801	19.9884	-3.50165	15.0799	31.5605
	r square	0.933852	0.956103	0.900792	0.874461	0.546542	0.710808	0.403863	0.93402	0.00163991	0.572008	0.711292	0.932555	0.860226
Plim 0.06	1.13	0.06	0.28	10.97	15.37	634.841	13.0391	1.17904	0.724123	22.494	0.469269	0.0490302	0.112645	0.855715
Plim 0.12	1.52	0.12	0.65	10.61	20.76	345.907	8.56004	0.565354	0.795186	17.9133	0.700159	0.413105	0.659096	0.865277
Plim 0.18	3.01	0.18	1.41	7.55	20.34	546.203	28.2271	1.74614	0.970505	21.2478	1.54859	1.22968	1.2391	6.80157
	Slope	0.0402685	0.248322	-0.241611	3.61745	-17.1616	-0.363814	-0.547863	0.952412	-6.64688	0.235864	0.371137	2.6137	0.00641721
	r square	1	1	1	1	1	1	1	1	1	1	1	1	1
Gal_7h	0.96	0.26	0.28	8.94	11.89	342.367	437.8	36.03	6.73807	15.2122	9.93395	37.2181	3.62964	4.42892
Sucr_5h	3.2	0.41	1.72	14.97	34.73	262.858	398.971	34.1483	1.71947	12.6539	16.4073	64.8266	5.44461	51.2395
Glu_5h	3.35	0.43	1.65	13.76	29.5	315.425	792.379	27.89	2.84876	16.3891	14.8082	46.5332	3.53963	47.3324
Fru_5h	4.23	0.42	1.2	17.05	30.53	779.993	445.894	33.706	3.08194	27.2313	6.96518	19.9071	1.89848	40.6206
	Slope	0.115836	0.842663	2.58602	9.1301	-21.8225	-13.2514	14.0785	19.1864	-20.0883	0.796575	14.8866	10.5158	25.7153
	r square	0.481233	0.333516	0.203481	0.180256	0.294538	0.0804042	0.843307	0.495672	0.450027	0.00638666	0.14351	0.452969	0.303548
